# Supplementary material for: Long Term Norovirus Infection in a Patient with Severe Common Variable Immunodeficiency
Source: Viruses. 2022 Aug 2;14(8):1708. doi: 10.3390/v14081708 (PMC9413339; doi:10.3390/v14081708)
Supplement: Supplementary file 1 [file viruses-14-01708-s001.zip]

Archive with 1 entries (1 files):
- viruses-1798877-supplementary.pdf
